# Supplementary material for: SegFinder: an automated tool for identifying complete RNA virus genome segments through co-occurrence in multiple sequenced samples
Source: Brief Bioinform. 2025 Jul 24;26(4):bbaf358. doi: 10.1093/bib/bbaf358 (PMC12286774; doi:10.1093/bib/bbaf358)
Supplement: Supplementary_Figure_4_bbaf358 [file supplementary_figure_4_bbaf358.zip]

Archive with 1 entries (1 files):
- Supplementary_Figure_4_bbaf358.ai
